# Supplementary material for: Effects of Pine Pollen Polysaccharides and Sulfated Polysaccharides on Ulcerative Colitis and Gut Flora in Mice
Source: Polymers (Basel). 2023 Mar 13;15(6):1414. doi: 10.3390/polym15061414 (PMC10058757; doi:10.3390/polym15061414)
Supplement: Supplementary file 1 [file polymers-15-01414-s001.zip]

Archive with 1 entries (1 files):
- polymers-2176601-supplementary.pdf
